# Supplementary material for: Setting the Next Vital Sign Observation Interval as a Learning Objective in Simulation-Based Nursing Education: A Prospective Exploratory Observational Study
Source: Nurs Rep. 2025 Nov 26;15(12):416. doi: 10.3390/nursrep15120416 (PMC12736265; doi:10.3390/nursrep15120416)
Supplement: Supplementary file 1 [file nursrep-15-00416-s001.zip]

Archive with 1 entries (1 files):
- nursrep-3955784-supplementary.pdf
